# Supplementary material for: Severe Impairment of Left Ventricular Regional Strain in STEMI Patients Is Associated with Post-Infarct Remodeling
Source: J Clin Med. 2022 Sep 12;11(18):5348. doi: 10.3390/jcm11185348 (PMC9505824; doi:10.3390/jcm11185348)
Supplement: Supplementary file 1 [file jcm-11-05348-s001.zip]

Archive with 1 entries (1 files):
- jcm-1854636-supplementary.pdf
